# Supplementary material for: Impacts of nitrogen fertilization rate on the root yield, starch yield and starch physicochemical properties of the sweet potato cultivar Jishu 25
Source: PLoS One. 2019 Aug 22;14(8):e0221351. doi: 10.1371/journal.pone.0221351 (PMC6705776; doi:10.1371/journal.pone.0221351)
Supplement: S1 File — (XLS) [file pone.0221351.s001.xls]

## Sheet: Table 1
Table 1 Fresh storage root yield, dry matter ratio and starch yield under different treatments
Number of tuberous roots per plant		level of significance (0.05)		Tuberous root weight per plant (g)		level of significance (0.05)		Fresh storage root yield (kg ha-1)		level of significance (0.05)
N0	4.23	a		N0	630.8	c		N0	31536.7	c													标准差	标准误
N1	3.93	b		N1	826.26	a		N1	41308.7	a											#DIV/0!	a	199.282	115.056
N2	2.96c	c		N2	725.39	b		N2	36265.7	b											#DIV/0!	c	221.636	127.962
																						d	274.591	158.535
Dry matter ratio (%)		level of significance (0.05)		Total starch content (%)		level of significance (0.05)		Starch yield (kg ha-1)		level of significance (0.05)											#DIV/0!	b	345.822	199.66
N0	33.16	b		N0	33.16	b		N0	6865.39	c											#REF!	b	121.311	70.0387
N1	38.12	a		N1	38.12	a		N1	11114.1	a
N2	39.53	a		N2	39.53	a		N2	10409.25	b

## Sheet: Table 2
Table 2 The total starch content, amylose content and amylopectin content under different treatments
Amylose content (%)		level of significance (0.05)		Amylopectin content (%)		level of significance (0.05)		Amylopectin/Amylose		level of significance (0.05)
N0	28.39	a		N0	70.61	b		N0	2.49	c													标准差	标准误
N1	25.73	b		N1	74.27	ab		N1	2.89	b											#DIV/0!	a	199.282	115.056
N2	24.03	c		N2	75.97	a		N2	3.16	a											#DIV/0!	c	221.636	127.962
																						d	274.591	158.535

## Sheet: Table 3
Table 3 The particle size parameters under different treatments
[D(v, 0.1)]		level of significance (0.05)		[D(v, 0.5)]		level of significance (0.05)		[D(v, 0.9)]		level of significance (0.05)
N0	10.68	a		N0	19.06	a		N0	32.85	a													标准差	标准误
N1	10.33	ab		N1	18.87	ab		N1	33.66	a											#DIV/0!	a	199.282	115.056
N2	10.12	b		N2	17.96	b		N2	31.38	a											#DIV/0!	c	221.636	127.962
																						d	274.591	158.535
D [4, 3]		level of significance (0.05)		D [3, 2]		level of significance (0.05)
N0	19.32	a		N0	16.05	a
N1	19.18	a		N1	15.8	a
N2	18.34	a		N2	15.28	a

## Sheet: Table 4
Table 4 Viscosity properties of starches under different treatments
Peak viscosity (cP)		level of significance (0.05)		Hot paste viscosity (cP)		level of significance (0.05)		Breakdown (cP)		level of significance (0.05)
N0	1978	b		N0	1384	b		N0	594	ab													标准差	标准误
N1	1977	b		N1	1412	ab		N1	565	b											#DIV/0!	a	199.282	115.056
N2	2092	a		N2	1475	a		N2	617	a											#DIV/0!	c	221.636	127.962
																						d	274.591	158.535
Cold past viscosity (cP)		level of significance (0.05)		Setback (cP)		level of significance (0.05)		Peak time (min)
N0	2062	b		N0	678	c		4.4	a
N1	2146	b		N1	734	b		4.33	a
N2	2261	a		N2	786	a		4.27	a
Pasting temperature (◦C)
N0	77.55	a
N1	76.75	ab
N2	75.1	b

## Sheet: Table 5
Table 5 Thermal properties of starch gelatinization under different treatments as determined by differential scanning calorimeter (DSC)
To (℃)		level of significance (0.05)		Tp (℃)		level of significance (0.05)		Tc (℃)		level of significance (0.05)
N0	68.9	a		N0	74.66	a		N0	80.92	a													标准差	标准误
N1	67.85	b		N1	73.75	ab		N1	80.25	a											#DIV/0!	a	199.282	115.056
N2	66.67	c		N2	72.05	b		N2	78.49	b											#DIV/0!	c	221.636	127.962
																						d	274.591	158.535
△H (J·g-1)		level of significance (0.05)
N0	10.3	a
N1	10.25	a
N2	9.81	a

## Sheet: Fig. 1
记录编号：
样品名称	N0	N0	N0
Dx (10)	10.8251	10.6711	10.5364
Dx (50)	19.1195	19.0508	19.0161
Dx (90)	32.6695	32.816	33.0688
0.01	0	0	0
0.0113616	0	0	0
0.0129087	0	0	0
0.0146663	0	0	0
0.0166634	0	0	0
0.0189323	0	0	0
0.0215102	0	0	0
0.0244391	0	0	0
0.0277668	0	0	0
0.0315476	0	0	0
0.0358432	0	0	0
0.0407237	0	0	0
0.0462688	0	0	0
0.0525689	0	0	0
0.0597268	0	0	0
0.0678594	0	0	0
0.0770994	0	0	0
0.0875975	0	0	0
0.099525	0	0	0
0.113077	0	0	0
0.128474	0	0	0
0.145967	0	0	0
0.165842	0	0	0
0.188424	0	0	0
0.21408	0	0	0
0.24323	0	0	0
0.276349	0	0	0
0.313977	0	0	0
0.35673	0	0	0
0.405303	0	0	0
0.46049	0	0	0
0.523192	0	0	0
0.594431	0	0	0
0.675371	0	0	0
0.767332	0	0	0
0.871814	0	0	0
0.990523	0	0	0
1.1254	0	0	0
1.27863	0	0	0
1.45274	0	0	0
1.65054	0	0	0
1.87529	0	0	0
2.13063	0	0	0
2.42075	0	0	0
2.75036	0	0	0
3.12486	0	0	0
3.55035	0	0	0
4.03378	0	0	0
4.58303	0.000992955	0.00127527	0.00159925
5.20707	0.0732786	0.0919532	0.113088
5.91608	0.342185	0.399113	0.458716
6.72163	0.918824	1.02202	1.12401
7.63687	1.87416	2.01399	2.14498
8.67673	3.21398	3.36456	3.49698
9.85818	4.87992	5.00558	5.10477
11.2005	6.73451	6.79959	6.83316
12.7256	8.5581	8.53863	8.48706
14.4584	10.108	10	9.8635
16.427	11.1334	10.9567	10.7582
18.6638	11.4441	11.2381	11.0185
21.2051	10.9505	10.7631	10.5711
24.0925	9.69625	9.5687	9.44633
27.373	7.86081	7.81367	7.78282
31.1002	5.73353	5.75954	5.81378
35.3349	3.65227	3.72005	3.82628
40.1462	1.92347	1.99228	2.10326
45.6126	0.746507	0.786704	0.861626
51.8234	0.15426	0.163409	0.189015
58.8798	0.000960614	0.00100771	0.00126988
66.897	0	0	0
76.006	0	0	0
86.3552	0	0	0
98.1136	0	0	0
111.473	0	0	0
126.652	0	0	0
143.897	0	0	0
163.49	0	0	0
185.752	0	0	0
211.044	0	0	0
239.78	0	0	0
272.43	0	0	0
309.525	0	0	0
351.67	0	0	0
399.555	0	0	0
453.96	0	0	0
515.772	0	0	0
586.001	0	0	0
665.793	0	0	0
756.449	0	0	0
859.45	0	0	0
976.475	0	0	0
1109.44	0	0	0
1260.5	0	0	0
1432.13	0	0	0
1627.14	0	0	0
1848.69	0	0	0
2100.42	0	0	0
2386.42	0	0	0
2711.36	0	0	0
3080.54	0	0	0
3500	0	0	0
਍记录编号：
样品名称	N1	N1	N1
Dx (10)	10.4405	10.2877	10.2751
Dx (50)	18.9416	18.854	18.8226
Dx (90)	33.607	33.7465	33.6307
0.01	0	0	0
0.0113616	0	0	0
0.0129087	0	0	0
0.0146663	0	0	0
0.0166634	0	0	0
0.0189323	0	0	0
0.0215102	0	0	0
0.0244391	0	0	0
0.0277668	0	0	0
0.0315476	0	0	0
0.0358432	0	0	0
0.0407237	0	0	0
0.0462688	0	0	0
0.0525689	0	0	0
0.0597268	0	0	0
0.0678594	0	0	0
0.0770994	0	0	0
0.0875975	0	0	0
0.099525	0	0	0
0.113077	0	0	0
0.128474	0	0	0
0.145967	0	0	0
0.165842	0	0	0
0.188424	0	0	0
0.21408	0	0	0
0.24323	0	0	0
0.276349	0	0	0
0.313977	0	0	0
0.35673	0	0	0
0.405303	0	0	0
0.46049	0	0	0
0.523192	0	0	0
0.594431	0	0	0
0.675371	0	0	0
0.767332	0	0	0
0.871814	0	0	0
0.990523	0	0	0
1.1254	0	0	0
1.27863	0	0	0
1.45274	0	0	0
1.65054	0	0	0
1.87529	0	0	0
2.13063	0	0	0
2.42075	0	0	0
2.75036	0	0	0
3.12486	0	0	0
3.55035	0	0	0
4.03378	0	0	0
4.58303	0.0025467	0.00124174	0.00126385
5.20707	0.170036	0.208647	0.211694
5.91608	0.536558	0.618292	0.62423
6.72163	1.20363	1.32827	1.3374
7.63687	2.21477	2.36921	2.38147
8.67673	3.5554	3.71131	3.72633
9.85818	5.15397	5.27681	5.29392
11.2005	6.87251	6.92981	6.94823
12.7256	8.5081	8.47986	8.49896
14.4584	9.84685	9.73214	9.7513
16.427	10.6792	10.4988	10.5173
18.6638	10.8576	10.6494	10.666
21.2051	10.3293	10.1379	10.1504
24.0925	9.15509	9.01852	9.02346
27.373	7.50268	7.44077	7.43397
31.1002	5.61812	5.62618	5.60413
35.3349	3.77137	3.82309	3.78494
40.1462	2.19566	2.25447	2.20405
45.6126	1.04013	1.07524	1.02171
51.8234	0.344408	0.34201	0.299066
58.8798	0.0456006	0.00375937	0.00305488
66.897	0.000560768	0.0019966	0.00216499
76.006	0.104659	0.128177	0.140963
86.3552	0.291212	0.344193	0.373972
98.1136
111.473	0	0	0
126.652	0	0	0
143.897	0	0	0
163.49	0	0	0
185.752	0	0	0
211.044	0	0	0
239.78	0	0	0
272.43	0	0	0
309.525	0	0	0
351.67	0	0	0
399.555	0	0	0
453.96	0	0	0
515.772	0	0	0
586.001	0	0	0
665.793	0	0	0
756.449	0	0	0
859.45	0	0	0
976.475	0	0	0
1109.44	0	0	0
1260.5	0	0	0
1432.13	0	0	0
1627.14	0	0	0
1848.69	0	0	0
2100.42	0	0	0
2386.42	0	0	0
2711.36	0	0	0
3080.54	0	0	0
3500	0	0	0
਍记录编号：
样品名称	N2	N2	N2
Dx (10)	9.88013	10.1907	9.97501
Dx (50)	17.966	17.9822	17.9447
Dx (90)	31.8923	30.8332	31.4162
0.01	0	0	0
0.0113616	0	0	0
0.0129087	0	0	0
0.0146663	0	0	0
0.0166634	0	0	0
0.0189323	0	0	0
0.0215102	0	0	0
0.0244391	0	0	0
0.0277668	0	0	0
0.0315476	0	0	0
0.0358432	0	0	0
0.0407237	0	0	0
0.0462688	0	0	0
0.0525689	0	0	0
0.0597268	0	0	0
0.0678594	0	0	0
0.0770994	0	0	0
0.0875975	0	0	0
0.099525	0	0	0
0.113077	0	0	0
0.128474	0	0	0
0.145967	0	0	0
0.165842	0	0	0
0.188424	0	0	0
0.21408	0	0	0
0.24323	0	0	0
0.276349	0	0	0
0.313977	0	0	0
0.35673	0	0	0
0.405303	0	0	0
0.46049	0	0	0
0.523192	0	0	0
0.594431	0	0	0
0.675371	0	0	0
0.767332	0	0	0
0.871814	0	0	0
0.990523	0	0	0
1.1254	0	0	0
1.27863	0	0	0
1.45274	0	0	0
1.65054	0	0	0
1.87529	0	0	0
2.13063	0	0	0
2.42075	0	0	0
2.75036	0	0	0
3.12486	0	0	0
3.55035	0	0	0
4.03378	0	0	0
4.58303	0.00172697	0.00250042	0.00141432
5.20707	0.283529	0.169107	0.240287
5.91608	0.803558	0.56805	0.721283
6.72163	1.65677	1.31702	1.54551
7.63687	2.84523	2.46367	2.72917
8.67673	4.30581	3.98064	4.21751
9.85818	5.93238	5.76796	5.90372
11.2005	7.56957	7.64637	7.62274
12.7256	9.02241	9.3672	9.16182
14.4584	10.1051	10.677	10.3141
16.427	10.6542	11.3472	10.8965
18.6638	10.5702	11.2382	10.7977
21.2051	9.84157	10.3393	10.007
24.0925	8.5514	8.77753	8.62117
27.373	6.86758	6.79733	6.83232
31.1002	5.01927	4.71324	4.89767
35.3349	3.25288	2.83605	3.08687
40.1462	1.78348	1.39814	1.62405
45.6126	0.748887	0.500429	0.639631
51.8234	0.18166	0.092571	0.138693
58.8798	0.00277963	0.000474889	0.000945986
66.897	0	0	0
76.006	0	0	0
86.3552	0	0	0
98.1136	0	0	0
111.473	0	0	0
126.652	0	0	0
143.897	0	0	0
163.49	0	0	0
185.752	0	0	0
211.044	0	0	0
239.78	0	0	0
272.43	0	0	0
309.525	0	0	0
351.67	0	0	0
399.555	0	0	0
453.96	0	0	0
515.772	0	0	0
586.001	0	0	0
665.793	0	0	0
756.449	0	0	0
859.45	0	0	0
976.475	0	0	0
1109.44	0	0	0
1260.5	0	0	0
1432.13	0	0	0
1627.14	0	0	0
1848.69	0	0	0
2100.42	0	0	0
2386.42	0	0	0
2711.36	0	0	0
3080.54	0	0	0
3500	0	0	0

## Sheet: Fig. 2
Time	N0	N1	N2	Temp
0.133333	69	75	74	49.3
0.2	121	113	109	49.7
0.266667	-11	-11	-13	50
0.333333	-1	-4	-6	50.15
0.4	1	-3	-5	50.15
0.466667	-1	-4	-5	50.15
0.533333	0	-4	-5	50.2
0.6	0	-4	-4	50.2
0.666667	0	-4	-5	50.2
0.733333	0	-4	-5	50.2
0.8	0	-4	-4	50.15
0.866667	0	-4	-5	50.15
0.933333	-1	-4	-4	50.15
1	-1	-3	-5	50.1
1.06667	0	-4	-4	50.1
1.13333	0	-4	-4	50.45
1.2	0	-3	-4	51.1
1.26667	0	-4	-5	51.8
1.33333	0	-4	-5	52.7
1.4	-1	-4	-5	53.65
1.46667	-1	-4	-5	54.45
1.53333	0	-4	-5	55.45
1.6	-1	-4	-5	56.25
1.66667	-1	-4	-5	57.25
1.73333	-1	-4	-5	58.25
1.8	-1	-4	-5	59.05
1.86667	-2	-4	-5	59.95
1.93333	-1	-4	-5	60.95
2	-1	-4	-5	61.75
2.06667	-1	-4	-5	62.65
2.13333	-1	-4	-5	63.5
2.2	-1	-4	-5	64.35
2.26667	-1	-4	-5	65.25
2.33333	-1	-4	-5	66
2.4	-1	-4	-5	66.9
2.46667	-1	-5	-5	67.8
2.53333	-1	-4	-5	68.5
2.6	-1	-4	-5	69.35
2.66667	-1	-4	-5	70.1
2.73333	-1	-4	-4	70.95
2.8	-1	-4	-4	71.85
2.86667	-1	-4	-3	72.55
2.93333	-1	-4	-1	73.45
3	1	-2	2	74.35
3.06667	2	-1	13	75.05
3.13333	3	4	46	75.95
3.2	8	15	160	76.65
3.26667	20	48	406	77.55
3.33333	54	154	704	78.45
3.4	147	375	995	79.2
3.46667	324	651	1245	80.05
3.53333	540	924	1440	80.85
3.6	761	1165	1590	80.8
3.66667	970	1359	1710	82
3.73333	1160	1510	1809	83.15
3.8	1319	1631	1886	84.1
3.86667	1460	1730	1948	85
3.93333	1584	1808	1998	85.65
4	1689	1867	2034	86.55
4.06667	1781	1910	2062	87.4
4.13333	1857	1941	2081	88.15
4.2	1914	1962	2090	89
4.26667	1953	1973	2092	89.7
4.33333	1972	1977	2087	90.55
4.4	1978	1974	2078	91.45
4.46667	1974	1967	2064	92.1
4.53333	1961	1956	2049	93
4.6	1943	1940	2033	93.85
4.66667	1922	1920	2015	94.65
4.73333	1900	1900	1997	95.4
4.8	1879	1880	1980	95.1
4.86667	1859	1860	1963	94.6
4.93333	1839	1841	1944	94.55
5	1820	1823	1925	94.65
5.06667	1802	1804	1905	94.8
5.13333	1785	1786	1886	94.8
5.2	1768	1768	1866	94.9
5.26667	1750	1749	1848	94.9
5.33333	1731	1732	1830	95
5.4	1712	1716	1812	95
5.46667	1695	1699	1793	95
5.53333	1678	1682	1777	95.05
5.6	1663	1667	1760	95.05
5.66667	1648	1653	1742	95.1
5.73333	1631	1637	1727	95.05
5.8	1615	1625	1712	95.05
5.86667	1601	1611	1697	95.05
5.93333	1586	1599	1682	95.05
6	1574	1585	1670	95.05
6.06667	1561	1574	1657	95.1
6.13333	1548	1563	1641	95.05
6.2	1536	1554	1629	95.05
6.26667	1525	1543	1617	95.05
6.33333	1514	1534	1607	95.05
6.4	1504	1525	1597	95.05
6.46667	1495	1516	1586	95.05
6.53333	1485	1504	1576	95.05
6.6	1475	1495	1566	95.05
6.66667	1466	1488	1556	95
6.73333	1458	1479	1547	95
6.8	1450	1472	1538	95.05
6.86667	1442	1463	1529	95.05
6.93333	1434	1454	1522	95.05
7	1427	1447	1515	95
7.06667	1419	1441	1507	95.05
7.13333	1412	1435	1500	95
7.2	1405	1428	1493	95
7.26667	1398	1423	1486	94.95
7.33333	1392	1418	1480	93.9
7.4	1388	1415	1476	93.05
7.46667	1386	1412	1475	92.2
7.53333	1384	1413	1476	91.45
7.6	1384	1414	1477	90.45
7.66667	1384	1415	1479	89.85
7.73333	1385	1418	1481	88.85
7.8	1386	1421	1485	87.9
7.86667	1388	1423	1487	87.25
7.93333	1391	1427	1492	86.4
8	1393	1432	1496	85.7
8.06667	1397	1437	1500	84.75
8.13333	1401	1441	1505	84
8.2	1406	1446	1511	83.25
8.26667	1411	1451	1517	82.25
8.33333	1416	1457	1524	81.6
8.4	1421	1463	1530	80.75
8.46667	1427	1470	1537	80
8.53333	1434	1477	1544	79.2
8.6	1440	1484	1552	78.45
8.66667	1447	1491	1559	77.55
8.73333	1455	1499	1567	76.85
8.8	1463	1507	1576	76.15
8.86667	1470	1516	1585	75.1
8.93333	1479	1525	1595	74.6
9	1487	1533	1605	73.6
9.06667	1496	1543	1616	73
9.13333	1506	1552	1628	72.05
9.2	1517	1561	1643	71.15
9.26667	1530	1571	1662	70.55
9.33333	1542	1581	1679	69.6
9.4	1551	1591	1693	68.85
9.46667	1563	1601	1702	68.05
9.53333	1574	1612	1711	67.25
9.6	1587	1623	1725	66.6
9.66667	1599	1635	1741	65.65
9.73333	1611	1649	1756	65.05
9.8	1623	1667	1771	64.15
9.86667	1640	1681	1785	63.5
9.93333	1654	1697	1802	62.55
10	1668	1712	1822	61.85
10.0667	1679	1727	1836	61.05
10.1333	1693	1742	1852	60.2
10.2	1707	1757	1866	59.55
10.2667	1723	1774	1883	58.6
10.3333	1740	1788	1896	58
10.4	1757	1803	1914	57.05
10.4667	1767	1818	1934	56.15
10.5333	1781	1839	1951	55.6
10.6	1797	1863	1969	54.6
10.6667	1815	1874	1983	54.15
10.7333	1833	1890	1998	53.15
10.8	1845	1904	2014	52.35
10.8667	1858	1922	2031	51.65
10.9333	1873	1941	2050	50.8
11	1888	1958	2071	50.2
11.0667	1905	1981	2095	49.9
11.1333	1922	1995	2100	50
11.2	1926	2001	2108	50.1
11.2667	1931	2009	2118	50.1
11.3333	1937	2021	2125	50.15
11.4	1949	2036	2140	50.15
11.4667	1960	2040	2151	50.15
11.5333	1972	2045	2148	50.1
11.6	1970	2054	2156	50.1
11.6667	1975	2062	2163	50.1
11.7333	1985	2070	2174	50.05
11.8	1991	2080	2183	50.05
11.8667	1998	2085	2190	50.05
11.9333	2005	2087	2195	50.05
12	2013	2091	2200	50.05
12.0667	2019	2094	2208	50
12.1333	2025	2103	2212	50
12.2	2029	2101	2218	50.05
12.2667	2033	2106	2225	50
12.3333	2037	2110	2230	50
12.4	2042	2114	2233	49.95
12.4667	2045	2119	2239	50
12.5333	2048	2124	2243	50
12.6	2052	2128	2249	50
12.6667	2054	2132	2251	50
12.7333	2056	2134	2254	50
12.8	2059	2139	2256	50
12.8667	2061	2142	2259	50
12.9333	2062	2146	2261	49.95
13	2062	2146	2261	49.95
